# Supplementary material for: Smoking Knowledge and Behaviors in a Population of Italian Students in Dental Hygiene or Other Health Disciplines
Source: Healthcare (Basel). 2025 May 20;13(10):1195. doi: 10.3390/healthcare13101195 (PMC12110899; doi:10.3390/healthcare13101195)
Supplement: Supplementary file 1 [file healthcare-13-01195-s001.zip]

Archive with 1 entries (1 files):
- healthcare-3526231-supplementary.pdf
